# Supplementary material for: The impact of dietary calcium content on phosphorus absorption and retention in growing pigs is enhanced by dietary microbial phytase supplementation
Source: Br J Nutr. 2022 Apr 13;129(6):955–66. doi: 10.1017/S0007114522001039 (PMC9991841; doi:10.1017/S0007114522001039)
Supplement: Supplementary file 1 [file S0007114522001039sup.zip]

Archive with 2 entries (2 files):
- S0007114522001039sup001.docx
- S0007114522001039sup002.odt
