# Supplementary material for: The impact of dietary calcium content on phosphorus absorption and retention in growing pigs is enhanced by dietary microbial phytase supplementation
Source: Br J Nutr. 2022 Apr 13;129(6):955–66. doi: 10.1017/S0007114522001039 (PMC9991841; doi:10.1017/S0007114522001039)
Supplement: Supplementary file 1 [file S0007114522001039sup.zip › S0007114522001039sup002.odt]

Supplementary table 1. Mean digesta pH of growing pigs as affected by dietary calcium (Ca) content and microbial phytase supplementation1,2

Ca content
g/kg
Phytase content
FTU/kg
Stomach

Small intestine

Caeca

Large intestine


Proximal
Distal


Proximal
Distal
2.0
0
3.2

5.8
6.6a

5.5

5.4
5.8
5.8
0
4.1

6.0
6.2bc

5.5

5.5
5.9
9.6
0
4.1

5.7
6.2c

5.8

5.7
6.0
2.0
500
3.0

6.0
6.5a

5.4

5.4
5.8
5.8
500
3.5

6.0
6.5ab

5.4

5.5
6.0
9.6
500
4.0

5.8
6.6a

5.6

5.7
6.1
SEM
0.21

0.11
0.11

0.09

0.07
0.10

P-value


Ca content
<0.001

0.020
0.099

0.003

<0.001
0.051

Phytase content
0.005

0.081
0.010

0.059

0.839
0.256

Ca content × phytase content
0.262

0.193
0.022

0.824

0.698
0.806

a-c Values without common superscript within a column differ significantly (P≤0.05).
1 Dietary P content was fixed at 4.7 g/kg of diet, hence the Ca/P ratio was 0.4, 1.2 and 2.0 for the three increasing dietary Ca contents.
2 Values are presented as least square means and pooled standard errors of the mean, n 10.


Supplementary table 2. Mean apparent digestibility (%) of dry matter in different gastrointestinal tract of growing pigs as affected by dietary calcium (Ca) content and microbial phytase supplementation1,2
Ca content
g/kg
Phytase content 
FTU/kg
Stomach

Small intestine

Large intestine


Proximal
Distal 

Proximal
Distal 
2.0
0
-75.2

27.1
59.7

76.4
78.4
5.8
0
-41.0

35.8
59.4

75.2
77.6
9.6
0
-47.7

21.4
55.9

77.5
78.0
2.0
500
-81.3

40.4
65.6

75.8
79.7
5.8
500
-64.2

38.5
61.3

77.8
78.8
9.6
500
-52.0

26.5
58.3

76.2
79.1
SEM
16.5

7.43
2.47

1.35
0.94
P-value


Ca content
0.041

0.050
0.011

0.716
0.406
Phytase content
0.213

0.123
0.034

0.784
0.035
Ca content × phytase content
0.603

0.549
0.379

0.146
0.988
1 Dietary P content was fixed at 4.7 g/kg of diet, hence the Ca/P ratio was 0.4, 1.2 and 2.0 for the three increasing dietary Ca contents.
2 Values are presented as least square means and pooled standard errors of the mean, n 10.
